# Supplementary material for: Insertion and deletion correcting DNA barcodes based on watermarks
Source: BMC Bioinformatics. 2015 Feb 18;16:50. doi: 10.1186/s12859-015-0482-7 (PMC4339740; doi:10.1186/s12859-015-0482-7)
Supplement: Additional file 1 — We provide 73 files containing all the examined barcodes. Further informations are given, like: The watermark in decimal and nucleic acid notation, as well as the mapping of the inner encoder and the used mapping from integers to nucleic acid \documentclass[12pt]{minimal} \usepackage{amsmath} \usepackage{wasysym} \usepackage{amsfonts} \usepackage{amssymb} \usepackage{amsbsy} \usepackage{mathrsfs} \usepackage{upgreek} \setlength{\oddsidemargin}{-69pt} \begin{document} $\mathbb Z_{4} \to \{A,G,C,T\}$ \end{document}ℤ4→{A,G,C,T} are given in a preamble. We furthermore give the distance distribution of barcode words. Finally, all barcodes are listed (plus explicit construction via code concatenation). Dropped barcodes, which do not meet the sequence constraints are explicitly indicated. [file 12859_2015_482_MOESM1_ESM.zip]

Archive with 1 entries (1 files):
- 12859_2015_482_MOESM1_ESM.tar
